# Supplementary material for: Insulin Resistance Is Associated with Multiple Chemical Sensitivity in a Danish Population-Based Study—DanFunD
Source: Int J Environ Res Public Health. 2021 Nov 30;18(23):12654. doi: 10.3390/ijerph182312654 (PMC8657139; doi:10.3390/ijerph182312654)
Supplement: Supplementary file 1 [file ijerph-18-12654-s001.zip]

Archive with 1 entries (1 files):
- ijerph-1462800-supplementary.pdf
